# Supplementary material for: Simultaneous Quantification of Bisphenol-A and 4-Tert-Octylphenol in the Live Aquaculture Feed Artemia franciscana and in Its Culture Medium Using HPLC-DAD
Source: Methods Protoc. 2022 May 1;5(3):38. doi: 10.3390/mps5030038 (PMC9149995; doi:10.3390/mps5030038)
Supplement: Supplementary file 1 [file mps-05-00038-s001.zip]

Archive with 1 entries (1 files):
- mps-1690169-supplementary.pdf
